# Supplementary material for: The role of context in implementation research for non-communicable diseases: Answering the ‘how-to’ dilemma
Source: PLoS One. 2019 Apr 8;14(4):e0214454. doi: 10.1371/journal.pone.0214454 (PMC6453477; doi:10.1371/journal.pone.0214454)
Supplement: S1 Dataset — (XLSX) [file pone.0214454.s005.xlsx]

## Sheet: Quantitative Data
Proj_code	Language translation for tools/mat'l_Q6	Cultural Adapt for tools/mat'l_Q7	Track temporal trends_Q9	Assessed contextual level - INDIVIDUAL & FAMILY	Ability to pay Evaluated at baseline_l1f1_Q19	L1F1_Eval_Qual_Eval	L1F1_Eval_Qual_PE	L1F1_Eval_Quant_PE	L1F1_Eval_ELS	L1F1_Eval_ELQ	L1F2_Eval_BLS	L1F2_Eval_Qual_Eval	L1F2_Eval_Qual_PE	L1F2_Eval_Quant_PE	L1F2_Eval_ELS	L1F2_Eval_ELQ	L1F3_Eval_BLS	L1F3_Eval_Qual_Eval	L1F3_Eval_Qual_PE	L1F3_Eval_Quant_PE	L1F3_Eval_ELS	L1F3_Eval_ELQ	L1F4_Eval_BLS	L1F4_Eval_Qual_Eval	L1F4_Eval_Qual_PE	L1F4_Eval_Quant_PE	L1F4_Eval_ELS	L1F4_Eval_ELQ	Assessed contextual level - COMMUNITY	L2F1_Eval_BLS	L2F1_Eval_Qual_Eval	L2F1_Eval_Qual_PE	L2F1_Eval_Quant_PE	L2F1_Eval_ELS	L2F1_Eval_ELQ	L2F2_Eval_BLS	L2F2_Eval_Qual_Eval	L2F2_Eval_Qual_PE	L2F2_Eval_Quant_PE	L2F2_Eval_ELS	L2F2_Eval_ELQ	L2F3_Eval_BLS	L2F3_Eval_Qual_Eval	L2F3_Eval_Qual_PE	L2F3_Eval_Quant_PE	L2F3_Eval_ELS	L2F3_Eval_ELQ	Assessed contextual level - HEALTHCARE SETTING	L3F1_Eval_BLS
LD05	1	1	1	1	1	0	0	0	1	0	0	0	0	0	0	0	1	0	0	0	1	0	1	0	0	0	1	0	1	0	0	0	0	0	0	1	0	0	0	1	0	0	0	0	0	0	0	0	0
DM15	1	1	0	1	1	1	1	0	1	0	1	1	1	0	1	0	1	1	1	0	1	0	1	1	1	0	1	0	1	1	1	1	0	1	0	0	1	1	0	0	0	1	1	1	0	1	0	1	0
DM08	1	1	1	1	0	0	1	1	0	0	0	0	0	0	0	0	0	1	1	1	0	0	0	1	1	1	0	0	1	0	0	1	1	0	0	0	1	1	0	0	0	0	0	1	1	0	0	1	1
HT07	1	1	1	1	0	0	0	0	0	0	0	0	0	0	0	0	0	0	1	1	0	0	0	0	0	0	0	0	1	0	0	1	1	0	0	0	0	0	0	0	0	0	0	0	0	0	0	1	0
LD04	1	1	2	1	0	0	1	0	0	0	0	0	1	0	0	0	0	0	1	1	0	0	0	0	0	0	0	0	1	0	0	1	0	0	0	0	0	0	0	0	0	0	0	0	0	0	0	1	0
LD15	1	1	1	1	0	0	0	0	0	0	0	0	0	0	0	0	1	0	0	0	1	1	0	0	0	0	0	1	1	0	0	0	0	0	0	1	0	0	0	1	1	0	0	0	0	0	1	1	1
DM13	1	1	1	1	1	1	1	0	1	1	0	0	0	0	1	0	0	1	1	0	0	0	1	0	1	0	1	0	1	0	0	1	0	0	0	0	1	1	0	0	0	0	1	1	0	0	1	1	0
DM17	0	0	1	1	0	1	1	0	0	1	0	1	1	0	0	1	0	1	1	0	0	1	0	0	0	0	0	0	1	0	0	0	0	0	0	0	1	1	0	0	1	0	0	0	0	0	0	1	0
HT10	0	1	1	1	0	0	0	0	0	0	0	0	0	0	0	0	1	1	1	0	1	0	1	0	0	0	1	0	1	0	1	1	0	0	0	0	1	1	0	0	0	0	0	0	0	0	0	0	0
DM14	0	1	0	1	0	0	0	0	0	0	0	0	0	0	0	0	0	0	1	0	1	0	1	0	0	1	1	0	0	0	0	0	0	0	0	0	0	0	0	0	0	0	0	0	0	0	0	0	0
DM04	1	1	0	1	0	0	0	0	0	0	0	1	0	0	0	1	0	1	0	0	0	1	0	1	0	0	0	1	1	0	1	0	0	0	1	0	1	0	0	0	1	0	1	0	0	0	1	1	0
DM12	1	1	1	1	0	1	1	0	0	1	0	1	1	0	0	1	0	1	1	0	0	1	0	0	0	0	0	0	1	0	1	0	1	0	1	0	1	1	0	0	1	0	0	0	0	0	0	1	1
DM07	1	1	0	1	1	0	0	0	0	0	0	0	0	0	0	0	1	0	1	0	1	0	0	0	0	0	0	0	1	0	0	0	1	0	0	0	0	0	0	0	0	1	0	0	0	1	0	1	1
DM10	1	0	0	1	0	0	0	0	0	0	1	0	0	1	1	0	1	0	0	1	1	0	1	0	1	0	1	0	1	0	0	0	0	0	0	0	0	0	0	0	0	1	0	0	1	1	0	1	0
HT06	1	1	0	1	1	1	0	0	1	1	1	0	0	0	0	0	0	0	0	0	0	0	1	0	0	0	0	0	1	1	1	0	0	1	1	1	0	0	0	1	0	0	1	1	0	1	1	1	0
HT15	1	1	1	1	1	0	0	0	1	0	1	0	0	0	1	0	1	0	0	0	1	0	1	0	0	0	1	0	1	0	1	1	0	0	1	0	0	0	0	0	0	0	0	1	0	0	1	1	0
DM06	1	1	0	1	0	0	1	0	0	0	0	0	0	0	0	0	0	0	0	0	0	0	0	0	0	0	0	0	1	0	0	0	1	0	0	0	0	0	1	0	0	0	0	0	1	0	0	1	0
HT05	1	1	1	0	0	0	0	0	0	0	0	0	0	0	0	0	0	0	0	0	0	0	0	0	0	0	0	0	0	0	0	0	0	0	0	0	0	0	0	0	0	0	0	0	0	0	0	1	0
HT08	0	0	0	1	0	0	1	0	1	0	0	0	0	0	0	0	0	0	0	0	0	0	0	0	0	0	0	0	0	0	0	0	0	0	0	0	0	0	0	0	0	0	0	0	0	0	0	1	0
HT12	1	1	1	1	0	0	0	0	0	0	0	0	0	0	0	0	1	0	0	0	1	0	0	0	0	0	0	0	1	0	0	0	0	0	0	0	0	0	0	0	0	0	0	0	0	0	0	1	1
[truncated: 83 more columns]

## Sheet: Codebook
Code	Definition
L1	Individual & family
L1F1	L1 - Individual & Family, F1 - Ability to pay
L1F2	L1 - Individual & family, F2 - Degree of social protection
L1F3	L1 - Individual & Family, F3 - Sources of knowledge
L1F4	L1 - Individual & family, F4 - Embedded social conditions
L2	Community
L2F1	L2 - Community, F1 - Community engagement
L2F2	L2 - Community, F2 - Social norms
L2F3	L2 - Community, F3 - Social support
L3	Healthcare Setting
L3F1	L3 - Healthcare setting, F1 - Facilities & staffing
L3F2	L3 - Healthcare setting, F2 - Cost of care
L3F3	L3 - Healthcare setting, F3 - Organizatinal culture
L4	LOCAL OR DISTRICT LEVEL
L4F1	L4 - Local/district/state level, F1 - Leadership & administrative practices
L4F2	L4 - Local/district/state level, F2 - Physical environment [including food]
L5	STATE OR NATIONAL LEVEL
L5F1	L5 - National or state, F1 - Socio-politicial climate
L5F2	L5 - National or state, F2 - Health & social welfare policies
Eval_BLS	Evaluated Baseline with a survey (quantative methods)
Eval_Qual_Eval	Evaluated Baseline with qualitative methods
Eval_Qual_PE	Process Evaluation with qualitative methods
Eval_Quant_PE	Process Evaluation with quantitative methods
Eval_ELS	Evaluated Endline with a survey (quantative methods)
Eval_ELQ	Evaluated Endline with qualitative methods
Assess	Assessed that level
0	No
1	Yes

## Sheet: Qualitative Data
			L1 - Individual & Family, F1 - Ability to pay			L1 - Individual & family, F2 - Degree of social protection			L1 - Individual & Family, F3 - Sources of knowledge			L1 - Individual & family, F4 - Embedded social conditions			L2 - Community, F1 - Community engagement			L2 - Community, F2 - Social norms			L2 - Community, F3 - Social support			L3 - Healthcare setting, F1 - Facilities & staffing			L3 - Healthcare setting, F2 - Cost of care			L3 - Healthcare setting, F3 - Organizatinal culture			L4 - Local/district/state level, F1 - Leadership & administrative practices			L4 - Local/district/state level, F2 - Physical environment [including food]			L5 - National or state, F1 - Socio-politicial climate			L5 - National or state, F2 - Health & social welfare policies			Other Levels
GACD study ID	If YES, are you using any specific strategy or tool to keep track of the temporal trends that could affect your intervention or implementation?	Any additional comments?	If YES, how? (If you are using any specific methodology or approach, please describe).	If YES, how? (If you are using any specific methodology or approach, please describe).	Are you incorporating or feeding back learnings regarding this item into your intervention strategies or its implementation? How?	If YES, how? (If you are using any specific methodology or approach, please describe).	If YES, how? (If you are using any specific methodology or approach, please describe).	Are you incorporating or feeding back learnings regarding this item into your intervention strategies or its implementation? How?	If YES, how? (If you are using any specific methodology or approach, please describe).	If YES, how? (If you are using any specific methodology or approach, please describe).	Are you incorporating or feeding back learnings regarding this item into your intervention strategies or its implementation? How?	If YES, how? (If you are using any specific methodology or approach, please describe).	If YES, how? (If you are using any specific methodology or approach, please describe).	Are you incorporating or feeding back learnings regarding this item into your intervention strategies or its implementation? How?	If YES, how? (If you are using any specific methodology or approach, please describe).	If YES, how? (If you are using any specific methodology or approach, please describe).	Are you incorporating or feeding back learnings regarding this item into your intervention strategies or its implementation? How?	If YES, how? (If you are using any specific methodology or approach, please describe).	If YES, how? (If you are using any specific methodology or approach, please describe).	Are you incorporating or feeding back learnings regarding this item into your intervention strategies or its implementation? How?	If YES, how? (If you are using any specific methodology or approach, please describe).	If YES, how? (If you are using any specific methodology or approach, please describe).	Are you incorporating or feeding back learnings regarding this item into your intervention strategies or its implementation? How?	If YES, how? (If you are using any specific methodology or approach, please describe).	If YES, how? (If you are using any specific methodology or approach, please describe).	Are you incorporating or feeding back learnings regarding this item into your intervention strategies or its implementation? How?	If YES, how? (If you are using any specific methodology or approach, please describe).	If YES, how? (If you are using any specific methodology or approach, please describe).	Are you incorporating or feeding back learnings regarding this item into your intervention strategies or its implementation? How?	If YES, how? (If you are using any specific methodology or approach, please describe).	If YES, how? (If you are using any specific methodology or approach, please describe).	Are you incorporating or feeding back learnings regarding this item into your intervention strategies or its implementation? How?	If YES, how? (If you are using any specific methodology or approach, please describe).	If YES, how? (If you are using any specific methodology or approach, please describe).	Are you incorporating or feeding back learnings regarding this item into your intervention strategies or its implementation? How?	If YES, how? (If you are using any specific methodology or approach, please describe).	If YES, how? (If you are using any specific methodology or approach, please describe).	Are you incorporating or feeding back learnings regarding this item into your intervention strategies or its implementation? How?	If YES, how? (If you are using any specific methodology or approach, please describe).	If YES, how? (If you are using any specific methodology or approach, please describe).	Are you incorporating or feeding back learnings regarding this item into your intervention strategies or its implementation? How?	If YES, how? (If you are using any specific methodology or approach, please describe).	If YES, how? (If you are using any specific methodology or approach, please describe).	Are you incorporating or feeding back learnings regarding this item into your intervention strategies or its implementation? How?	Are you addressing a level of context beyond those laid out in the Taplin figure?	What term do you feel most accurately describes this level of context? If you are unclear about what level 6 represents, please see the description at the top of this page.	If YES, how? (If you are using any specific methodology or approach, please describe).
LD05	As we are evaluating the impact of national tobacco control legislations on individual habits, we are monitoring the implementation of these legislations, which differ between the 6 EU MS that participate in our cohort study			assessing the ability to pay for tobacco								as a confounding factor in the analyses							social norms towards tobacco																				a primary aspect of our project	This was the baseline as apriori the involved countries have a differrent sociopolitical climate that effects the implementation of EU legislations in the national environment.					International implementation of the European Tobacco products directive in multiple countries 9 EU countries and in comparison with another 19 countries in other areas of the world in HIC MIC and LIC	International -cross national
DM15			We are administering a baseline and follow-up questionnaire which asks questions regarding costs of past medical procedures, the average income of the participant's household, and the International Wealth Index. The questionnaires will also include information regarding emerged as a powerful new tool to measure the effects of relationships and connectedness on the individual- and community-level …	We will use a combination of qualitative research methods, including mabaraza and focus group discussions (FGDs), to identify the contextual factors, facilitators, and barriers that may impact integration of group medical visits and microfinance groups for individuals with diabetes or at increased risk for diabetes in western Kenya. Preliminary Data Preliminary qualitative research conducted by o…	AMPATH’s Community Strategy Initiative routinely engages with existing community-based governance structures to gather input and feedback on any community-based initiative. In addition, the AMPATH Safety Net Program routinely gathers feedback from community members, and the microfinance intervention has evolved as a result of that input. We will adhere to these same principles in this proposed pr…	We are administering a baseline and follow-up questionnaire which asks questions regarding costs of past medical procedures, the average income of the participant's household, and the International Wealth Index. The questionnaires will also include information regarding emerged as a powerful new tool to measure the effects of relationships and connectedness on the individual- and community-level …	We will use a combination of qualitative research methods, including mabaraza and focus group discussions (FGDs), to identify the contextual factors, facilitators, and barriers that may impact integration of group medical visits and microfinance groups for individuals with diabetes or at increased risk for diabetes in western Kenya. Mabaraza: We will work with the leadership of AMPATH and local c…	AMPATH’s Community Strategy Initiative routinely engages with existing community-based governance structures to gather input and feedback on any community-based initiative. In addition, the AMPATH Safety Net Program routinely gathers feedback from community members, and the microfinance intervention has evolved as a result of that input. We will adhere to these same principles in this proposed pr…		We are administering a baseline and follow-up questionnaire which asks questions regarding costs of past medical procedures, the average income of the participant's household, and the International Wealth Index. The questionnaires will also include information regarding emerged as a powerful new tool to measure the effects of relationships and connectedness on individual- and community-level outc…	AMPATH’s Community Strategy Initiative routinely engages with existing community-based governance structures to gather input and feedback on any community-based initiative. In addition, the AMPATH Safety Net Program routinely gathers feedback from community members, and the microfinance intervention has evolved as a result of that input. We will adhere to these same principles in this proposed pr…	We are administering a baseline and follow-up questionnaire which asks questions regarding costs of past medical procedures, the average income of the participant's household, and the International Wealth Index. The questionnaires will also include information regarding emerged as a powerful new tool to measure the effects of relationships and connectedness on individual- and community-level outc…	We will use a combination of qualitative research methods, including mabaraza and focus group discussions (FGDs), to identify the contextual factors, facilitators, and barriers that may impact integration of group medical visits and microfinance groups for individuals with diabetes or at increased risk for diabetes in western Kenya. Mabaraza: We will work with the leadership of AMPATH and local c…	AMPATH’s Community Strategy Initiative routinely engages with existing community-based governance structures to gather input and feedback on any community-based initiative. In addition, the AMPATH Safety Net Program routinely gathers feedback from community members, and the microfinance intervention has evolved as a result of that input. We will adhere to these same principles in this proposed pr…	We are administering a baseline and follow-up questionnaire which asks questions regarding costs of past medical procedures, the average income of the participant's household, and the International Wealth Index. The questionnaires will also include information regarding emerged as a powerful new tool to measure the effects of relationships and connectedness on individual- and community-level outc…	We will use a combination of qualitative research methods, including mabaraza and focus group discussions (FGDs), to identify the contextual factors, facilitators, and barriers that may impact integration of group medical visits and microfinance groups for individuals with diabetes or at increased risk for diabetes in western Kenya. Mabaraza: We will work with the leadership of AMPATH and local c…	AMPATH’s Community Strategy Initiative routinely engages with existing community-based governance structures to gather input and feedback on any community-based initiative. In addition, the AMPATH Safety Net Program routinely gathers feedback from community members, and the microfinance intervention has evolved as a result of that input. We will adhere to these same principles in this proposed pr…		We will use a combination of qualitative research methods, including mabaraza and focus group discussions (FGDs), to identify the contextual factors, facilitators, and barriers that may impact integration of group medical visits and microfinance groups for individuals with diabetes or at increased risk for diabetes in western Kenya. Mabaraza: We will work with the leadership of AMPATH and local c…	AMPATH’s Community Strategy Initiative routinely engages with existing community-based governance structures to gather input and feedback on any community-based initiative. In addition, the AMPATH Safety Net Program routinely gathers feedback from community members, and the microfinance intervention has evolved as a result of that input. We will adhere to these same principles in this proposed pr…	We are administering a baseline and follow-up questionnaire which asks questions regarding costs of past medical procedures, the average income of the participant's household, and the International Wealth Index. The questionnaires will also include information regarding emerged as a powerful new tool to measure the effects of relationships and connectedness on individual- and community-level outc…	We will use a combination of qualitative research methods, including mabaraza and focus group discussions (FGDs), to identify the contextual factors, facilitators, and barriers that may impact integration of group medical visits and microfinance groups for individuals with diabetes or at increased risk for diabetes in western Kenya. Mabaraza: We will work with the leadership of AMPATH and local c…	AMPATH’s Community Strategy Initiative routinely engages with existing community-based governance structures to gather input and feedback on any community-based initiative. In addition, the AMPATH Safety Net Program routinely gathers feedback from community members, and the microfinance intervention has evolved as a result of that input. We will adhere to these same principles in this proposed pr…		We will use a combination of qualitative research methods, including mabaraza and focus group discussions (FGDs), to identify the contextual factors, facilitators, and barriers that may impact integration of group medical visits and microfinance groups for individuals with diabetes or at increased risk for diabetes in western Kenya. Mabaraza: We will work with the leadership of AMPATH and local c…	AMPATH’s Community Strategy Initiative routinely engages with existing community-based governance structures to gather input and feedback on any community-based initiative. In addition, the AMPATH Safety Net Program routinely gathers feedback from community members, and the microfinance intervention has evolved as a result of that input. We will adhere to these same principles in this proposed pr…	We are administering a baseline and follow-up questionnaire which asks questions regarding costs of past medical procedures, the average income of the participant's household, and the International Wealth Index. The questionnaires will also include information regarding emerged as a powerful new tool to measure the effects of relationships and connectedness on individual- and community-level outc…	We will use a combination of qualitative research methods, including mabaraza and focus group discussions (FGDs), to identify the contextual factors, facilitators, and barriers that may impact integration of group medical visits and microfinance groups for individuals with diabetes or at increased risk for diabetes in western Kenya. Mabaraza: We will work with the leadership of AMPATH and local c…	AMPATH’s Community Strategy Initiative routinely engages with existing community-based governance structures to gather input and feedback on any community-based initiative. In addition, the AMPATH Safety Net Program routinely gathers feedback from community members, and the microfinance intervention has evolved as a result of that input. We will adhere to these same principles in this proposed pr…		We will use a combination of qualitative research methods, including mabaraza and focus group discussions (FGDs), to identify the contextual factors, facilitators, and barriers that may impact integration of group medical visits and microfinance groups for individuals with diabetes or at increased risk for diabetes in western Kenya. Mabaraza: We will work with the leadership of AMPATH and local c…	AMPATH’s Community Strategy Initiative routinely engages with existing community-based governance structures to gather input and feedback on any community-based initiative. In addition, the AMPATH Safety Net Program routinely gathers feedback from community members, and the microfinance intervention has evolved as a result of that input. We will adhere to these same principles in this proposed pr…		We will use a combination of qualitative research methods, including mabaraza and focus group discussions (FGDs), to identify the contextual factors, facilitators, and barriers that may impact integration of group medical visits and microfinance groups for individuals with diabetes or at increased risk for diabetes in western Kenya. Mabaraza: We will work with the leadership of AMPATH and local c…	AMPATH’s Community Strategy Initiative routinely engages with existing community-based governance structures to gather input and feedback on any community-based initiative. In addition, the AMPATH Safety Net Program routinely gathers feedback from community members, and the microfinance intervention has evolved as a result of that input. We will adhere to these same principles in this proposed pr…		We will use a combination of qualitative research methods, including mabaraza and focus group discussions (FGDs), to identify the contextual factors, facilitators, and barriers that may impact integration of group medical visits and microfinance groups for individuals with diabetes or at increased risk for diabetes in western Kenya. Mabaraza: We will work with the leadership of AMPATH and local c…	AMPATH’s Community Strategy Initiative routinely engages with existing community-based governance structures to gather input and feedback on any community-based initiative. In addition, the AMPATH Safety Net Program routinely gathers feedback from community members, and the microfinance intervention has evolved as a result of that input. We will adhere to these same principles in this proposed pr…		We will use a combination of qualitative research methods, including mabaraza and focus group discussions (FGDs), to identify the contextual factors, facilitators, and barriers that may impact integration of group medical visits and microfinance groups for individuals with diabetes or at increased risk for diabetes in western Kenya. Mabaraza: We will work with the leadership of AMPATH and local c…	AMPATH’s Community Strategy Initiative routinely engages with existing community-based governance structures to gather input and feedback on any community-based initiative. In addition, the AMPATH Safety Net Program routinely gathers feedback from community members, and the microfinance intervention has evolved as a result of that input. We will adhere to these same principles in this proposed pr…		We will use a combination of qualitative research methods, including mabaraza and focus group discussions (FGDs), to identify the contextual factors, facilitators, and barriers that may impact integration of group medical visits and microfinance groups for individuals with diabetes or at increased risk for diabetes in western Kenya. Mabaraza: We will work with the leadership of AMPATH and local c…	AMPATH’s Community Strategy Initiative routinely engages with existing community-based governance structures to gather input and feedback on any community-based initiative. In addition, the AMPATH Safety Net Program routinely gathers feedback from community members, and the microfinance intervention has evolved as a result of that input. We will adhere to these same principles in this proposed pr…
DM08	Process evaluation questionnaires			Intervention implemented via public schools, also using available, freely-accessible facilities/infrastructure and personnel in the community.	Process evaluation questionnaires
HT07	Keeping track of all major influencers in health care delivery; frequent visits to sites to record temporal changes; discussions with end users at the communities to note any major or minor changes. Qualitative process evaluation.								Used CDSS to facilitate identification of risk by ASHA and to support in communicating healthy lifestyle practices to the participants. Embedded animations in the tablet devices for health education and behavior change communication, physical activity, smoking and healthy eating.		Though it's not with the community members/ population, the intervention works with ASHA workers (Community-based health care workers) who are affiliated with Primary health care setting, and work as volunteers for provision of health care.				Though it's not with the community members/ population, the intervention works with ASHA workers (Community-based health care workers) who are affiliated with Primary health care setting, and work as volunteers for provision of health care	Using frameworks from MRC guidelines like TDF and NPT and training evaluations to see how best the ASHAs adopted the intervention. Conduct of a pilot phase of the intervention to check suitability and for adaptation to community requirements	The lessons learnt during pilot phase were embedded into the intervention during the main trial				ASHAs are usually females living in the community and providing essential preventative care to the residents of the communities. They are usually well known in the communities and the main go to informers in case of any health related queries.			economic evaluation of intervention, training evaluation of ASHAs, Adoptation of ASHAs using CDSS for NCDs,	economic evaluation of intervention, training evaluation of ASHAs, Adoptation of ASHAs using CDSS for NCDs,	SAME AS ABOVE	Economic evaluation, process evaluation to check feasibility and upscaling the intervention at large scale						Remuneration system for ASHA to involve in NCDs screenings and management, also trying to recruit new ASHAs where ever ASHAs are not in place( just for the purpose of current Intervention, not as part of existing Primary health care setting). Engaging with doctors – training them for proper management of chronic conditions; providing them with CDSS.	Qualitative process evaluation	feedback from ASHAs and Qualitative tools	Process evaluation, the role of Behavior Change Communication tools in intervention.	process evaluation and BCC tool analysis through mixed methods	process evaluation					ASHA task shifting, Involving ASHAs for NCDs, feasibility and adoptability issues	Through various Process evaluation tools
LD04	n/a	FRESH AIR is a large european project with different work packages, subprojects, interventions and models. Questions might be applicable to different subprojects.		The feasibility and acceptability of implementing a novel alternative approach to pulmonary rehabilitation using a standardized ‘manual based’ program based upon a supported self-management programme will be explored in regions with remote populations and limited income.	It must be feasible for people with lower income to participate in the program. Otherwise, adjustment must be made to the program.		In Greece, the project will explore the particular risk factors experienced by the Roma and other vulnerable populations. Our consortium member in Greece, the university of creete, has an academic unit focused on the care needs of vulnerable populations, including migrant populations and Greek people who have become uninsured due to the economic crisis who are not in contact with primary care ser…	In Greece, stakeholders were contacted via email, telephone and face-to-face meetings and invited to facilitate implementation or to participate in the actions of the WP. Stakeholders included, among others, representatives of regional and health authorities, municipal authorities supporting vulnerable populations, HCW, patients and community members.		The WP lead will work with country leads to develop locally-adapted awareness raising resources. These will include resources used in face-to-face interventions with individuals (healthcare workers, midwives), peer lung health educators and at group level as well as those at distance delivered at a population level through a variety of media including radio, newspaper, billboard, poster, leaflet …						FRESH AIR aims to identify critical factors hampering successful implementation of evidence-based interventions to prevent and treat lung diseases and engage the community to want to find solutions. The country leads for Uganda, Greece, the Kyrgyz Republic and Vietnam will establish stakeholder informant groups in each country. These will include policy makers, healthcare workers, managers, patie…	Country leads will test resources in separate focus group discussions with healthcare workers, community leaders and members of the public.								Resources are adapted for local contexts in the countries, including health care infrastructure.	Resources are adapted for local contexts in the countries, including health care infrastructure.		The FRESH AIR study aims to undetake cost-effectiviness evaluation.	Task 2.3: Undertake cost-effectiveness reviews using the STAR approach ARTEG, an SME specialised in providing consultancy on health economics, will work with WP leads and country leads to undertake cost-effectiveness evaluations of the intervention studied in each WP. The health economist undertaking this work, Job van Boven, specialises in cost-effectiveness of interventions for lung diseases. W…							Very strong focus on household air pollution (HAP)	Focus on HAP. Study burden of disease due to HAP. Identify critical factors for the successful implementation of evidence-based interventions to reduce HAP.	Interventions to reduce HAP depend on baseline information of HAP, awareness, beliefs and resources.					Our Consortium brings together leading international respiratory researchers, clinicians and policy experts from EU member states and the US who have expertise and experience of the challenges of implementation in LMICs and healthcare providers, policy makers and implementers from four countries that represent very different low-resource settings.The project will also provide new perspectives on …
LD15										Yes we talked to pregnant women about the messages they are receiving from health providers about smoking cessation during pregnancy, and some of the views of salient others, eg partners, family, community.	We are aiming to improve the communication from health provider to patient, and consistency of messages. We provide women with a self-help booklet to improve knowledge, and expand sources of knowledge.	especially literacy levels and diversity	We are using embedded virtual reality video in print media to account for low literacy and lower levels of education. We use a variety of role models and skin colours to account for diversity of Indigenous populations	We are doing focus groups with women after our pilot study to inform the full trial, then again at end of the full trial.	This was an essential part of the co-development of our intervention	We developed a 'collective and negotiated' approach, working closely with two Aboriginal Medical Services and then more broadly with three other services across three states in Australia. Also through a Stakeholder and Consumer Aboriginal Advisory Panel. We consulted with peak organisations as part of the broader community and gained feedback about our resources, and via an expert panel.	We continue to engage with the Aboriginal community at all levels and for all phases of the study.		We have conducted several qualitative studies that informed us about social norms	We are offering to involve pregnant patient's families in the intervention, and assessing smoke-free homes		Qualitative research on social supports - importance of key figures in family especially mothers and partners on pregnant women's smoking. We are planning new qualitative study on community-based and social media supports for women to quit smoking.	Encouraging women to access social support and education on how they may do this. We will incorporate new findings as they become available to build augmented support for pregnant smokers.		Whole of service training for smoking cessation care.	We are trialling through the pilot and will apply learnings to larger project.		Conducting health economic analysis - planning measures. Providing free nicotine replacement therapy as it is not subsidised.	Deciding on best and appropriate measures in Aboriginal context		building health provider optimism and confidence for treating Aboriginal pregnant smokers.	learnings from pilot will be translated into full trial										advising health provider to be advocates for factors related to wider social determinants of health for pregnant women eg housing, domestic violence			may be more subtle factors related to Aboriginal context that are not covered in the model.
DM13	Through health systems monitoring and process evaluation.		We are measuring ability to pay, costs of services, possibilities of catastrophic payments etc.			Within a sub-sample, we are gathering data on entitlements, livelihood sources, insurance and other factors related to social protection.				Qualitative process evaluation.	From monthly process evaluation reports which are used to inform our ongoing intervention.		Through discussion with community advisory groups; process evaluation; quantitative surveys	Development of intervention content; through discussion with community advisory groups and the participatory learning and action approach of our intervention.		Community engagement is a core aspect of our participatory groups intervention. We also established Community Advisory Committees in our study areas. Also, at the start of our project we held community information and consent processes with community leaders and stakeholders.	It is an integral part of our participatory groups intervention. With regards to mHealth we piloted our messages with community advisory groups.		mixed-methods	Formative research to develop the interventions and evaluations.		Process evaluation (qualitative); quantitative economic support for individuals and households.	Engagement with wider community leaders/religious leaders; incorporating learnings into intervention messages and content.		Facility mapping and audit of services available locally.	The data informs our health systems strengthening initiatives.								Qualitative	Identify health systems strengthening needs; engagement with service providers.		Qualitative, e.g. village mapping of healthy and unhealthy spaces.	Development of intervention content/messages.					Expert consultation.	We have aligned our interventions with national and international policies and protocols and have identified gaps/shortages in service delivery in relation to "ideal" services.
DM17	This could be things that affect our intervention like changes in the price of gasoline.	we are unclear about temporal trends. We do document day to day contacts with the health center.		Program review of the literature and in stakeholder meetings with the health centers implementing the survey			Program review of the literature and in stakeholder meetings with the health centers implementing the survey			This was the basis for the design of the intervention, it takes into account sources of knowledge and makes it explicit in the intervention. We also learned this in our previous pilot study Meta Salud					We are considering the community setting, and it is addressed in our intervention but not really addressing directly. We wish we could. Our intervention is within the clinical activity (support group) designed to be more community engaged, ie, community walks. There is the potential for more community engagement but we are not currently working on it. We may add this to our study in the second an…				Qualitative studies already done in the formative stage that informed us.	In using the health centers to conduct the study as well as to integrate the intervention within an existing program.	Contact project to complete this section.				Qualitative studies already done in the formative stage that informed us.	In using the health centers to conduct the study as well as to integrate the intervention within an existing program.		Qualitative studies already done in the formative stage that informed us.	In using the health centers to conduct the study as well as to integrate the intervention within an existing program.		stakeholder meetings with all centers before and after the intervention	We are modifying approach based on results of meetings		Meetings with the state health department and jurisditional leadership as well as the stakeholder meetings	We follow their advice in terms of how to work with the centers without compromising research integrity		We visit all the centers to look at the facilities and how the intervention can be conducted within the existing facilities. It is a consideration in terms of selection of health centers	We have modified intervention activities related to space and we designed the intervention based on the reality of the access to food in the community. In one activity the participants could not find the ingredients for a recipe so we changed it.		Change in governor in the state resulted in changes in personnel in the state health department. We had several meetings which we documented with new leadership to help us understand the political environment. Mexico declared a state of emergency November 2106 due to diabetes and it is now a priority in all policies	We did incorporate these learnings into our planning process in terms of how we introduced the intervention to the directors of the health centers as well as in the content of the stakeholder meetings.
HT10		Re Q10 - the process evaluation identified an increase in shops and eating places during the intervention so we collected the data retrospectively.														Focus groups	Initial focus groups with community organisation's informal intervention strategies.		Focus groups.																		Focus groups. Stakeholder consultations.	This informed how we encouraged industry, e.g. voluntary targets or legislation.		Focus groups/stakeholder consultation	Informs regulatory approach.		Focus groups/stakeholder consultation and policy mapping.	Try and integrate interventions into existing policies and programmes.
DM14
DM04							Data was collected as part of focus groups in a Phase 1 effort before adapting the intervention	qualitative data about this aspect to tailor intervention approach, Making sure individuals know what income based programs they are eligible for related to diabetes management.		phase 1 baseline qualitative work	adapting materials and approaches to take into account the meanings of various aspects health. As per our proposal: We will generate an Explanatory Model (E.M.) of how Filipino’s think about the causes, signs and symptoms of diabetes related to prevention, likely outcomes and treatments to help the team design messages about diabetes detection and management.		baseline qualitative work	qualitative data about this aspect to tailor intervention approach		Phase 1 baseline qualitative work.	qualitative data about this aspect to tailor intervention approach. continuing with a community engagement approach in assessing the progress of the implementation throughout (ie participatory approach with the communities) so that they are engaged.		baseline qualitative work prior to adapting the intervention	qualitative data being used to tailor the intervention		baseline qualitative work	tailoring the intervention accordingly		baseline qualitative work	tailoring the intervention		baseline qualitative work	tailor the intervention based on this data, for example we have considered this aspect when choosing the type and process for blood pressure measurement		baseline qualitative work	tailoring the intervention accordingly		baseline qualitative work	tailoring intervention accordingly		baseline qualitative work, baseline quantitative work	tailoring intervention accordingly		baseline qualitative work	tailoring intervention accordingly including timing, health care leaders involved, town majors involvement etc.		baseline qualitative work	tailoring intervention accordingly
DM12	Email and news alerts from mHealth listservs, literature, and social media			Focus groups, individual interviews and participant observation. The Realist Evaluation methodology, which places particular attention on these different levels of influence/context.	Intervention development team strategy of assess-develop-test-refine-test and the lenses of, health condition (DM 2), health care (organisation and access including ability to pay), and social circumstances (including transport, food security, employment)		Focus groups, individual interviews and participant observation. The Realist Evaluation methodology, which places particular attention on these different levels of influence/context.	Intervention development team strategy of assess-develop-test-refine-test and the lenses of, health condition (DM 2), health care (organisation and access including ability to pay), and social circumstances (including transport, food security, employment)		Focus groups, individual interviews and participant observation. The Realist Evaluation methodology, which places particular attention on these different levels of influence/context.	Intervention development team strategy of assess-develop-test-refine-test and the lenses of, health condition (DM 2), health care (organisation and access including ability to pay), and social circumstances (including transport, food security, employment)					Focus groups, individual interviews and participant observation. The Realist Evaluation methodology, which places particular attention on these different levels of influence/context.	Intervention development team strategy of assess-develop-test-refine-test and the lenses of, health condition (DM 2), health care (organisation and access including ability to pay), and social circumstances (including transport, food security, employment)		Focus groups, individual interviews and participant observation. The Realist Evaluation methodology, which places particular attention on these different levels of influence/context.	Intervention development team strategy of assess-develop-test-refine-test and the lenses of, health condition (DM 2), health care (organisation and access including ability to pay), and social circumstances (including transport, food security, employment)					Focus groups, individual interviews and participant observation. The Realist Evaluation methodology, which places particular attention on these different levels of influence/context.	Intervention development team strategy of assess-develop-test-refine-test and the lenses of, health condition (DM 2), health care (organisation and access including ability to pay), and social circumstances (including transport, food security, employment)		Focus groups, individual interviews and participant observation. The Realist Evaluation methodology, which places particular attention on these different levels of influence/context.	Intervention development team strategy of assess-develop-test-refine-test and the lenses of, health condition (DM 2), health care (organisation and access including ability to pay), and social circumstances (including transport, food security, employment)		Focus groups, individual interviews and participant observation. The Realist Evaluation methodology, which places particular attention on these different levels of influence/context.	Intervention development team strategy of assess-develop-test-refine-test and the lenses of, health condition (DM 2), health care (organisation and access including ability to pay), and social circumstances (including transport, food security, employment)		Focus groups, individual interviews and participant observation. The Realist Evaluation methodology, which places particular attention on these different levels of influence/context.	Intervention development team strategy of assess-develop-test-refine-test and the lenses of, health condition (DM 2), health care (organisation and access including ability to pay), and social circumstances (including transport, food security, employment)		Focus groups, individual interviews and participant observation. The Realist Evaluation methodology, which places particular attention on these different levels of influence/context.	Intervention development team strategy of assess-develop-test-refine-test and the lenses of, health condition (DM 2), health care (organisation and access including ability to pay), and social circumstances (including transport, food security, employment)		Focus groups, individual interviews and participant observation. The Realist Evaluation methodology, which places particular attention on these different levels of influence/context.	Intervention development team strategy of assess-develop-test-refine-test and the lenses of, health condition (DM 2), health care (organisation and access including ability to pay), and social circumstances (including transport, food security, employment)		Focus groups, individual interviews and participant observation. The Realist Evaluation methodology, which places particular attention on these different levels of influence/context.	Intervention development team strategy of assess-develop-test-refine-test and the lenses of, health condition (DM 2), health care (organisation and access including ability to pay), and social circumstances (including transport, food security, employment)
DM07	Strategy: Trial diary of individual researchers (mainly in Sweden and South Africa). We are not tracking temporal trends as a strategy, but each site keeps track of relevant local policies that affect the project implementation. SA for example is tracking local DOH policy implementation to see if this will affect the intervention. Sweden is keeping track of changes in administrative responsibilit…	Addressing family: We are not intentionally addressing family members in the strategies except as care companion. Family members are encouraged to participate as a care companion in both health centre visits and peer group sessions. In addition, family members are welcome to peer group sessions. Local/community/state level: Food environment is being evaluated in all sites and addressed in South A…	We are not addressing Ability to Pay in the intervention, but we are evaluating out-of-pocket expenditures as a a proxy measure of ability to pay in our baseline evaluation of the SMART2D trial.	We are using a questionnaire to estimate out-of-pocket expenditures as part of baseline evaluation of the trial.		We are collecting information related to insurance or other social benefits as part of out-of-pocket evaluation only.			We developed information material for participants on diabetes self-management and we train health providers on how to educate/talk with patients and we diversify sources of information through peer groups We also have section in our baseline questionnaire regarding sources of information on diabetes	Sources of knowledge were part of the qualitative study in the formative phase. Evaluated at baseline and endline using: Diabetes knowledge questionnaire, questionnaire about autonomy support, questionnaire about self-efficacy and questionnaire about sources of support.	Qualitative findings from formative research formed the basis of intervention planning both regarding intervention content and delivery. Some elements of the interventions were based on findings from the formative research. The choice to give the most information in the peer groups rather than the health center is one example (Sweden).	The questionnaire data is not part of the formative research, but the embedded social conditions were investigated as part of the qualitative formative research. Both in SA and Sweden at least the formative data included a lot of discussion related to race, gender, minority etc issues in relation to health and health behaviour. Qualitative findings from formative research formed the basis of inte…			In all countries, community engagement in planning phase included stakeholder interviews, stakeholder workshops and peer group program implementation	We conducted stakeholder workshops and discussions during the formative phase. So, while the intervention development was not done through a true participatory approach, we used a more consultative approach to involve all relevant stakeholders. In addition, during Formative phase: qualitative description of context using a tool called 'topic guide' that facilitated situation analysis according to…	Stakeholder workshops fed into the intervention planning process. Intervention development started after the formative phase, together with local teams, taking into account the knowledge gained in formative phase.	Implicitly and explicitly these norms are being addressed in the peer groups, but not as separate strategies - so we have responded with 'Not sure'. Other examples: We also address the norms in relation to prediabetes at the healthcare centres (Sweden). We will also influence the position of diabetes nurses in comparison to doctors (Sweden). In addition the norms in relation to boundaries of auth…			Peer groups, identifying a care companion	- Patient focus groups in formative phase and baseline questionnaire - Focus groups were used to access information about social support in the formative phase, while a questionnaire is used for baseline evaluation about same. - Development of material for social mobilisation through stakeholder workshops. - Piloting for selected and key strategies: Pilot peer group sessions	- Development of intervention taking into account what patients told in qualitative phase about social support, for instance - importance of role of family - Modified materials for social mobilisation - Modification of structure and conduct of peer groups and modified peer group manual	Facility component to optimize care upto minimal standards	Formative phase: observations and indepth interviews with health providers We also improved our understanding of current care process pathway for diabetes in terms of use of standardised guidelines, personnel, etc (all site and assessed available diabetes services, equipment and supplies at baseline before implementation of the interventions (Uganda). All sites also have a formal facility checkli…	Designing facility strategy after formative phase, based upon these results.	Being evaluated as part of the trial and some free provisions being implemented as part of the trial only.	Incremental cost-effectiveness analysis at the end-line	Qualitative findings from formative research on cost of care formed the basis of intervention planning both regarding intervention content and delivery. In addition, all sites are providing specific services free during the trial such as stocking medication at the health centre or providing free HbA1c test (Uganda); free nurse visits and confirmatory testing (Sweden). But these measures are only …	Task-shifting is part of the facility intervention-by creating / optmizing facility based care we influence organizational culture in a positive way. Also our facility intervention + training aims at shifting organizational culture from expert-driven, acute care model to patient-centered, chronic care model.	Formative phase, description of organisation of care and care process pathway for each setting	Formative study results feed into intervention development	We are implementing of new care pathways which cannot occur without administrative back-up, but may not be regarded as administrative practice change. We did study this in formative research -> feeding into intervention planning and implementation -> being evaluated in process evaluation.			Part of the intervention is that peer groups assess their physical (including food) environment to look for opportunities for (behaviour) change. We are also doing a formal evaluation of the food environment in all three sites.	- Formative phase, description of environment and focus groups patients - Formal evaluation of food environment using EPOCH tool	- Partly shaped the community strategies of the intervention - “Community walk” (with modified photo voice) as a strategy to help participants tackle with the food environment. - In addition, SA and Sweden are conducting more in-depth studies on food environment (Focus in Sweden is on food environment in relation to immigrant populations).				We do however have a work package on the continuous policy dialogue with policy makers. Although not specifically structured in our project, we are continuous doing this in all settings - For example in Uganda - David Guwatudde provided an update of the progress of our project to the Technical Working Group of out Ministry of Health. Sweden, presented SMART2D to Gabriel Wikström, Minister for Pub…
DM10							Questions included in the initial last survey	Feedback to practicioners		Inicial meetings in order to knok the best way to give feedback	Giving feed back to practicioners and administrative staff		Knowledge and stigma level was initially addressed	feeding back to practicioners and administrative staff								Asking about employer public or private and who cover healthcare services of interviewed and her family	Feeding back practicioners attending diabetes patients		Meetings before starting in order to know Facilities and staff attenging diabetes patients	Feedback to administrative staff											Addresing phisical limitations to get support by diabetic patients	Feeding back practicioners
HT06				In a baseline survey we asked participants how they paid for any health care costs (including medications) and whether or not cost was a barrier to seeking healthcare and purchasing medications.	The people who attend ed the free education sessions are provided with details of where they can obtain cheap medications. Participants are also invited to share their own information about where they obtain cheap medications.		In the baseline survey we asked about their health insurance (public/private/employer paid) as well as about whether or not they have a ration card (and the type of ration card.	This provided the impetus for us to provide details about where to obtain affordable medicines, etc in the group education sessions.				We are only asking about this in relation to their educational status and income. We have not asked how these factors impact on their position in society.	We are asking about education level and income (and spending)	We have simplified the educaitonal materials so that they comprise mainly pictures, with few written words.		This is being assessed on a number of fronts: First, we have engaged with the community to find out whether distance is a barrier to health care, as well as hours of opening of health services. Second, we have surveyed pharmacies, doctors and health workers to determine the availability of human resources, availability of medicines, opening hours of health services and training of staff. We used …	We developed a group-based education program that was located within the villages, thereby providing greater access. At these sessions, individulas could have thier blood pressure measued, as well as weight, and so enabled them to monitor their blood pressure. We also provided details of where patients could find affordable medications.		The only item that we asked about in relation to social norms was around the acceptability of doing physical activity within the community.	We provided description of how people could do some activities within their own homes.		We asked participants how helpful friends and family were in supporting their needs (separately for friends, spouse, parents, siblings, other relatives). We also asked participants how well the health workers supported them in managing their blood pressure. Finally, we interviewed health professionals to determine the level of support they had in carrying out their roles.	Because the health workers live in the region where people reside, we have utilised these health workers to provide education and support to patients. We also enabled patients to bring a relative or friend along to the educaiton sessions (and thereby provide further support).		We undertook in-depth interviews of healthcare providers to determine knowledge of hypertension and facilities avaialble to manage hypertension. We have also undertaken an audit of health services to quantitatively determine the facilties and staffing available.	because of the lack of services available to patients we opted to use health workers to provide education to patients who reside in their villages.									We invited stakeholders to a workshop to determine whether the intervention would fit into the health system, and to help us modify the intervention so that it was more applicable.		This is being addressed only by determining whether the environment limits the ability to undertake exercise or affects access to health care.	We designed a health education approach that occurred in the villages werwe people live, thereby overcoming part of this barrier to health care. We also provided some education about some exercises that could be adopted within their environments.					This is being assessed by comparison between regions in the availability of health care services. All aspects of our study can be compared across three diverse regions within two states that have different health policies.
HT15	Qualitative and quantitative methodologies	NIL	NIL	Qualitative (key informant interviews and focus group discussions)	Feedback guided and informed the need to develop cost effective, locally relevant interventions that can enhance patient self management of unique risk factors for secondary prevention of vascular events.	NIL	Qualitative and quantitative methodology	The design and implementation of cost effective, locally relevant, multi-pronged interventions for secondary prevention of vascular events. Upon completion of the study and if found effective, these interventions will be presented to health care stakeholders as a model for stroke care in LMIC.	NIL	Qualitative methodology (focus group discussions, semi-structured/key informant interviews).	1. Through the design and routine implementation of an in-clinic educational video intervention that addresses gaps in stroke knowledge. Study participants (stroke survivors) have the privilege of accessing first-hand information on stroke as presented by health experts (Neurologists, Community/Health Promotion experts, dietitians and other health professionals). 2. Via this intervention and usin…	NIL	Qualitative (focus group discussion, semi-structured/key informant interviews) methodology	1. Recruitment of study participants and their participation/involvement into the study with no consideration to social strata. 2. Creation of an all-inclusive, social class-free environment that encourages unhindered access to benefits of study's interventions (interaction with Physicians/Nurses, free consultations, all-round communication with research team). 3. Advocating for institutionalizat…	NIL	1. Qualitative (focus group discussion, key informant/semi-structured interviews) 2. Periodic Task Force Committee in-person meetings	Feedback received was useful in: 1. increasing the methodological and social reliability central to conducting the qualitative research phase of the study. 2. enhancing feasibility and strengthening adaptive issues in the design and implementation of the study's interventions 3. improving the adaptability and efficient delivery of study's interventions 4. incorporating cultural contexts and local…	NIL			NIL	Qualitative (focus group discussion, semi-structured/key informant interviews) methodologies	1. Family members and caregivers of study participants (stroke patients) are greatly encouraged to be involved in management from the very beginning to ensure their upcoming clinic appointments and uptake of the study's interventions with the intent of preventing recurrent vascular events. 2. Families and caregivers of participants are taught family management strategies and involved in developin…	NIL			NIL	Quantitative (survey) and qualitative (Focus Group Discussion, semi-structured/Key Informant Interviews) methodologies.	1. Feedback guided and informed the development of cost effective, locally relevant interventions that can enhance patient self-management of unique risk factors for secondary prevention of vascular events. 2. By determination of direct cost, start-up cost and maintenance cost of designing and implementing the study's intervention. 3. Collecting information from administrative databases of state …	NIL	Qualitative methodology (Focus group, semi-structured/ key informant interviews)	1. Redesigning health care system delivery with incorporation of increased follow up visits and pre-appointment phone texts, routine stroke care/education in the study's intervention. 2. Strengthening adaptive issues and enhancing feasibility in design and implementation of the study with input of communities and end-users of the intervention 3. Testing the efficacy of an intervention tool (patie…	NIL			NIL	Qualitative methodology (Focus group discussions and Semi-structured/key informant interviews)	1. Feedback was used in the design an intervention (patient report card - PRC) that can enhance self efficacy of stroke patients and their optimal control of stroke risk factors, lifestyle/behavioral practices and recommendations. 2. Dietary sections of the PRC was revised to include consumption of fresh and adequate servings of fruits, veggies and water; foods low in carbohydrates; discourage co…	NIL			NIL	Qualitative methodologies (Key informant/Semi-structured Interviews)	In a bid to generate evidence that will support local decision making and provide a basis for evidence-informed recommendations for national and international organizations, this study and its interventions is being implemented. If successful, it could serve as a model to be implemented on a national scope in Nigeria and international scope in SSA.
DM06					Healthcare evaluation will be used to analyse the costs of usual care and intervention being proposed in the study and also to understand the participants ability to access care.											We are using a family based approach to reinforce healthy habits of eating and physical activities at family and community level. Individuals are supported by the study diet team and are encouraged to involve family members and community in the life style changing exercise.	Conclusions from the study will be shared with national governmental bodies, decision makers and policy makers.			Observing and understanding different countries food habits, gives us the knowledge to understand how to tailor intervention in different settings. Learnings allows us to reinforce that interventions are context specific and are moved by social norms.		This is family based intervention. Family and friends constitute a very important component for life style changing and more specifically for eating habits. support of the families members is crucial for the adherence of the intervention.	Results will show whether involving all family impacts weight loss and motivates healthier food habits.		The intervention is delivered by Community Health Worker and we aim to understand the effectiveness of such use of resource.	Findings will be communicated to national governmental bodies and decision makers.		Comparing costs effectiveness of family based intervention vs usual care	We will be creating reports and communicating study findings to national governmental bodies and decision makers.								This is an intervention that comprises changing eating habits and increasing physical activity of study participants. Participants in the intervention arm are offered 22 clinic visits in which a diet team offers support and advice on how to adopt a healthier diet and increase physical activities.	Results from the intervention will be shared in open access reports, provided to national governmental bodies and decision makers.
HT05	Observation of clinic processes and interviews with staff at periodic intervals during the implementation																								Using a mixed method approach to study clinic processes as situation analysis	The findings from the situation analysis informed the development and implementation of the intervention					Mixed methods		In the clinics
HT08
HT12					Patients were provided health insurance through Ghana's National Health Insurance scheme to eliminate the access to care barrier.				We conducted semi-structured interviews with patients regarding their understanding of hypertension and treatment recommendations. We also gave the nurses a hypertension knowledge based test. The findings from the two are published.	Patients participated in structured interviews and nurses were given a pre/ post training hypertension knowledge test.	The hypertension knowledge gaps identified in the pre-test were better explained to the nurses during subsequent TASSH trainings. Based on the feedback received from the patients as to their understanding of HTN, the nurses were encouraged to clearly explain the condition and management strategies during their interaction.			Patients in the rural areas who complained about not being able to afford certain healthy foods (i.e fruits and vegetables) were asked to consider other means of obtaining this, perhaps from the farm.				Prior to gaining entrance into the community health centers permission was obtained from the Regional Health Director, as it is customary in Ghana to seek the permission of leadership in any undertaken.					Community health nurses were encouraged to provide support to the patients whilst managing their blood pressures at the clinics and outside of the clinic, perhaps occasional home visits or telephone calls to check on them.		During facility selection, one of the inclusion criteria was that the facility had to have Community Health Nurses and perhaps some training in hypertension and have laboratory capacity.	Majority of the community health nurses did not have experience in hypertension diagnosis and management and therefore were trained to do so. We also had to provide laboratory equipment and supplies as majority of the facilities did not have fully functional labs.			Considering that lack of health insurance has been cited as a barrier to receiving health care, we provided insurance to all the participants in the study.		We conducted a semi-structured surveys and focus groups separately for the community health nurses and the Medical directors. For the nurses, we asked about whether or not if the medical directors at their facilities were supportive of their TASSH duties or are TASSH duties alienated from their everyday duties. For the directors, we inquired about the type of support that they provide the nurses.	Additional effort was made to engaged the sites were there appeared to be minimum support of the nurses in carrying our their TASSH duties.			From informal feedback from the nurses and directors, we encouraged greater leadership support throughout the study.
